# Supplementary material for: Motor dysfunction in Parkinson’s patients: depression differences in a latent growth model
Source: Front Aging Neurosci. 2024 Jun 3;16:1393887. doi: 10.3389/fnagi.2024.1393887 (PMC11181910; doi:10.3389/fnagi.2024.1393887)
Supplement: Supplementary file 2 [file Table_1.xlsx]

## Sheet: data
PATNO	age	SEX	educ	race	fampd	ageonset	duration	updrs3BL	updrs3V04	updrs3V06	updrs3V08	updrs3V10	gdsBL	gdsV04	gdsV06	gdsV08	gdsV10
3001	3	1	2	1	2	63.5918	0.8822	12	20	39	-99	39	1	2	2	2	1
3003	2	0	2	1	2	51.8274	2.0493	29	44	43	46	59	1	1	1	1	2
3010	1	1	2	1	1	45.9657	0.3589	19	31	33	-99	48	3	5	6	11	4
3018	2	0	2	1	1	59.7288	0.2377	19	38	35	38	47	3	2	5	3	2
3020	3	0	2	1	2	70.3652	0.2514	20	25	36	45	-99	3	5	4	4	7
3028	3	1	2	1	2	75.444	0.1342	32	36	49	36	-99	4	2	3	3	-99
3051	3	1	2	1	1	69.0214	0.6329	22	16	19	22	33	2	2	2	3	2
3052	3	0	2	1	2	64.7178	0.8849	18	29	-99	-99	24	5	7	4	4	5
3054	3	1	2	1	2	70.6704	0.5863	14	27	23	24	32	1	0	3	2	3
3056	1	1	2	1	1	54.6164	1.0548	12	20	33	31	36	3	6	6	4	7
3058	3	1	2	1	2	75.7863	0.4	29	40	44	53	54	1	2	2	1	4
3059	3	1	2	1	2	81.2854	1.2849	22	-99	38	40	53	2	3	4	5	7
3060	3	1	2	1	2	73.4801	1.0164	20	26	14	12	15	2	4	1	2	4
3061	1	0	2	1	1	52.2082	0.3616	13	20	20	24	30	1	1	0	2	2
3062	2	0	2	4	2	58.5268	0.2164	18	18	22	28	31	3	1	2	2	4
3066	2	0	2	1	2	62.1918	0.3068	13	23	32	46	35	0	2	0	2	0
3067	3	1	2	1	1	69.7041	1.726	17	31	35	34	38	3	2	2	4	3
3068	3	1	2	1	2	69.9967	0.0795	20	39	38	43	40	1	2	2	2	1
3076	3	0	2	1	2	73.8043	1.3804	28	37	49	42	67	0	3	6	7	6
3077	2	1	2	1	2	61.0795	0.9639	36	39	59	40	44	1	2	0	0	2
3078	2	1	2	1	1	59.8767	0.306	16	21	21	35	32	1	1	1	2	0
3080	3	1	2	1	1	75.0201	0.2022	23	-99	40	40	52	3	7	4	5	12
3083	3	0	2	1	2	64.0219	0.4617	17	10	34	-99	15	1	1	3	1	0
3086	2	0	2	1	1	54.2572	0.2766	7	11	11	13	21	2	2	3	3	1
3088	1	0	2	1	2	52.4301	0.8478	23	34	18	19	25	1	2	0	0	0
3089	2	0	2	1	2	55.2513	0.4407	22	18	25	20	22	2	0	0	0	0
3102	2	1	2	4	2	61.4337	0.1671	21	27	40	38	30	1	1	3	2	2
3107	3	1	2	1	2	66.0356	0.2493	16	2	18	12	19	2	1	1	0	1
3108	1	0	2	1	2	47.1734	0.1205	24	-99	13	22	22	2	2	2	2	3
3110	2	1	2	1	2	62.1741	0.1205	10	24	29	26	36	2	0	1	3	2
3111	2	1	2	1	2	61.6072	0.0795	25	30	40	35	-99	6	2	7	3	-99
3113	2	0	2	3	2	57.1624	0.1315	17	22	36	48	-99	7	1	5	11	-99
3116	3	1	2	1	1	61.9403	1.9397	39	47	47	52	-99	8	3	9	4	8
3118	2	1	2	1	2	59.6658	0.1149	22	17	22	36	11	0	2	1	1	1
3119	2	1	2	1	2	62.2356	0.2105	25	34	31	33	44	2	2	1	1	1
3120	1	0	2	1	2	47.8603	0.2104	26	26	28	22	15	3	4	2	3	3
3122	2	1	2	1	2	61.3014	0.2923	19	20	30	27	16	0	0	2	1	1
3123	3	1	2	1	2	69.0981	0.2459	13	19	24	11	14	3	2	3	2	2
3124	2	1	2	1	2	56.3616	0.3279	16	28	26	33	-99	1	2	4	0	2
3125	1	1	2	1	2	45.6051	0.153	20	-99	22	12	6	1	1	3	3	0
3126	2	1	2	1	2	62.6968	0.5628	30	43	-99	31	37	4	3	1	3	3
3127	1	0	2	1	2	48.3014	0.3333	12	-99	-99	22	23	1	-99	-99	3	8
3128	2	0	2	2	2	58.8293	0.1612	16	20	20	20	37	5	9	6	4	1
3130	1	1	2	1	2	43.0328	0.1995	10	9	17	19	19	0	0	0	0	0
3132	1	1	2	1	2	48.7832	0.1014	17	27	28	43	30	3	2	2	1	1
3134	1	1	2	1	1	38.0307	0.1479	8	19	22	29	27	3	1	2	3	2
3150	2	0	2	1	2	53.9753	1.8794	20	27	33	51	-99	0	0	0	0	1
3154	3	0	2	1	2	71.2082	0.5452	24	41	28	25	23	5	9	2	2	2
3162	2	1	2	1	2	59.589	1.1205	34	40	49	48	37	1	2	2	1	3
3166	2	1	2	1	1	58.4748	0.4822	35	27	40	39	34	2	1	1	1	1
3168	2	0	2	1	2	59.6858	2.9828	26	-99	-99	80	80	4	3	2	14	4
3173	2	0	2	1	1	61.0767	0.9203	18	20	27	27	29	0	0	0	0	1
3174	1	1	2	1	2	48.9233	0.3609	21	24	35	44	29	4	1	3	1	3
3175	2	0	2	1	2	52.9725	0.8321	15	22	21	34	30	0	0	0	0	0
3176	2	1	2	1	2	59.2	0.0574	12	46	47	46	64	1	2	2	1	2
3178	3	1	2	3	1	66.7772	0.9631	41	44	54	41	48	5	4	5	3	5
3179	1	1	1	1	1	50.7342	0.3224	26	36	47	50	48	1	1	1	2	1
3180	2	0	2	1	1	59.9753	0.2896	26	41	32	49	-99	9	10	10	8	2
3181	3	0	2	1	1	63.8798	0.8146	31	-99	32	19	22	0	0	0	0	2
3182	1	0	2	1	2	53.2	0.2842	36	38	30	9	16	1	1	2	0	1
3184	2	0	2	1	2	58.517	0.2978	13	18	26	22	22	3	4	4	2	1
3185	1	0	2	1	2	51.3726	0.2602	16	5	35	9	22	0	0	0	0	0
3186	2	0	1	1	2	61.2223	0.1178	26	24	35	26	33	10	8	2	4	3
3190	3	1	2	1	2	81.4752	0.4599	23	33	68	36	31	2	5	4	6	4
3203	2	1	1	1	2	55.3589	0.7671	18	20	32	33	-99	1	2	4	2	4
3205	3	1	2	1	2	71.5425	0.6192	12	-99	-99	21	31	0	-99	-99	0	0
3207	2	0	2	1	2	54.8655	2.6234	18	18	14	17	25	0	1	0	0	0
3209	3	1	2	1	1	66.2384	1.6521	40	60	44	38	44	3	4	9	7	11
3211	2	1	1	1	2	59.9397	0.411	14	27	17	13	25	0	3	0	0	0
3214	3	1	1	1	2	77.5506	1.0575	32	31	47	39	41	1	0	1	1	2
3218	2	1	2	1	2	63.0329	0.4219	27	34	27	36	45	4	2	0	2	2
3220	3	0	2	1	2	72.6164	0.1671	13	27	28	20	26	0	1	0	0	0
3223	3	1	2	1	2	61.5123	1.1478	21	21	30	35	31	1	1	2	2	4
3224	3	1	1	1	2	83.0082	0.0956	22	26	28	34	38	1	3	7	8	8
3225	3	1	2	1	2	69.1425	0.4485	26	18	35	28	37	2	1	0	0	0
3226	1	0	2	1	2	29.2081	0.4703	9	30	22	29	37	8	13	8	9	7
3227	1	0	2	1	2	49.4301	0.2377	12	9	23	23	22	3	2	2	3	2
3228	3	1	2	1	2	62.9716	0.9028	20	26	33	37	35	3	5	2	5	10
3229	3	1	2	1	2	69.8466	0.7137	31	31	32	51	40	1	0	3	2	2
3230	3	1	2	1	2	68.0575	0.6725	17	21	22	33	31	1	1	3	1	2
3231	1	0	2	1	2	53.2239	0.7821	18	10	16	17	23	3	3	2	3	2
3233	1	1	2	1	2	36.4711	0.5	11	14	14	-99	29	3	5	4	-99	3
3234	3	1	1	1	1	69.3839	0.3832	12	29	27	35	39	2	0	0	0	0
3251	2	0	2	1	2	57.7233	0.1918	39	29	23	-99	-99	9	4	8	7	11
3254	1	1	2	1	2	49.009	0.1068	22	27	-99	32	25	0	2	-99	9	2
3268	2	1	2	1	2	59.3041	0.2685	20	25	-99	-99	40	1	0	-99	0	4
3269	2	0	1	1	1	58.7534	0.3479	12	16	38	48	27	0	0	0	0	0
3275	3	1	2	1	2	68.2247	0.211	26	34	55	-99	46	0	0	0	-99	1
3278	3	1	2	1	2	63.8712	1.1315	17	23	42	35	23	0	1	7	4	0
3280	1	1	2	1	2	46.5652	0.2298	19	-99	33	37	33	1	-99	2	6	0
3281	2	1	2	1	2	56.0384	0.4212	21	38	-99	35	41	2	-99	2	0	5
3282	2	0	2	1	2	#NULL!	0.5109	23	-99	-99	23	30	1	2	3	0	1
3285	3	1	1	1	2	56.0601	0.2104	19	31	-99	34	41	3	6	2	7	6
3305	2	1	2	1	1	63.9671	0.0932	15	10	-99	25	39	1	0	-99	1	-99
3307	3	1	2	1	2	62.5855	1.1096	9	15	15	8	6	0	1	0	1	2
3308	3	1	2	1	1	63.6257	0.4986	16	7	18	-99	29	0	2	1	1	1
3309	1	0	2	1	2	52.0466	0.7451	21	16	11	28	22	0	1	0	2	1
3312	3	1	2	1	2	72.9479	0.7778	20	27	29	47	37	0	2	1	1	0
3321	3	0	2	2	2	69.3671	0.5905	14	-99	31	44	42	3	-99	8	9	6
3322	2	0	2	1	1	59.3075	0.347	6	-99	8	13	16	0	-99	2	1	0
3323	3	1	2	1	2	68.9392	0.2869	28	29	28	34	-99	5	2	7	7	8
3325	3	0	2	1	2	65.4055	0.5492	18	29	16	34	39	1	2	0	2	2
3327	1	0	2	1	1	53.1452	0.4426	7	12	-99	11	16	2	4	1	1	4
3328	2	1	2	1	2	62.1314	0.3798	14	13	10	14	24	0	0	0	0	0
3332	3	1	2	1	2	72.8819	0.1562	14	33	36	39	37	0	9	6	8	8
3333	3	1	2	2	2	66.4822	0.1616	14	25	-99	17	26	7	10	5	3	3
3354	3	1	2	1	2	66.8631	1.9699	17	-99	22	24	-99	1	2	1	3	4
3360	3	1	2	1	2	66.6775	0.2219	19	11	11	22	-99	0	0	4	1	3
3375	1	1	2	2	2	47.8247	1.0597	26	28	25	23	-99	12	10	14	13	-99
3392	1	0	2	1	2	49.5798	0.5364	17	21	18	23	-99	6	6	5	10	4
3400	1	0	2	1	2	35.8521	0.7507	18	31	29	33	45	8	10	9	8	8
3403	3	1	2	1	2	67.8247	0.3096	32	45	48	37	36	3	4	2	2	3
3406	1	1	2	1	1	32.6399	0.5589	17	29	32	30	45	4	1	3	8	9
3407	3	1	2	4	2	64.5068	0.5808	18	17	26	38	25	0	3	1	1	2
3409	2	1	2	1	2	62.4329	0.1425	24	47	23	31	22	1	2	0	0	0
3415	2	1	3	1	2	59.7425	0.1534	23	36	41	31	38	0	0	0	1	0
3417	2	1	2	1	2	55.5534	0.6603	20	25	23	19	35	5	5	2	2	2
3418	1	1	2	1	2	51.9426	0.7452	28	41	44	52	48	3	0	0	0	0
3419	3	0	2	1	2	66.6932	0.0959	6	11	10	10	17	0	0	0	1	0
3420	1	1	2	1	1	49.5368	0.1726	16	21	9	13	-99	3	4	0	4	1
3421	1	1	2	1	2	39.0822	0.2301	10	12	12	11	9	3	3	2	5	0
3422	2	1	2	1	1	55.9534	0.463	22	27	29	24	23	3	1	2	1	1
3423	3	1	2	1	2	66.2675	1.6877	13	20	26	33	33	2	2	2	2	2
3429	3	1	2	1	2	60.4685	0.2466	16	19	22	24	21	1	1	2	2	1
3430	1	1	2	1	2	51.9726	0.0932	14	9	24	10	10	0	0	0	1	1
3431	2	0	2	1	1	60.6548	0.3068	7	7	12	11	12	3	7	6	3	0
3432	2	1	2	1	2	60.0464	0.5644	18	47	46	43	40	7	2	1	1	1
3433	3	0	2	1	1	80.0877	0.189	15	18	16	15	20	0	0	1	0	1
3434	1	1	2	1	1	47.4548	0.1781	35	28	31	44	46	2	5	2	0	0
3435	1	1	2	1	2	53.5178	0.211	29	34	37	31	28	2	3	3	2	2
3436	1	1	1	1	1	49.8792	0.1507	27	29	40	21	-99	10	5	4	4	5
3439	2	1	2	1	2	55.1507	1.1068	15	30	29	27	24	1	2	2	1	2
3442	2	1	2	1	2	61.7747	0.4049	11	29	23	40	43	1	2	1	2	4
3443	1	1	2	1	2	52.8822	0.6159	36	23	42	38	37	2	3	1	2	1
3444	3	1	2	1	2	67.2603	0.5803	22	30	32	35	44	2	2	2	2	3
3445	1	1	2	1	2	46.3949	0.2569	15	23	19	28	36	5	1	1	1	2
3446	3	1	2	1	2	73.5638	0.5883	23	43	19	27	24	8	9	8	9	9
3448	2	1	1	1	1	54.3205	0.2732	24	22	21	15	17	0	3	2	2	1
3451	1	1	2	1	2	52.7896	0.6027	16	24	18	23	31	1	1	2	1	1
3454	2	0	2	1	2	56	0.5479	21	18	22	21	20	0	0	0	0	0
3455	3	1	2	1	2	66.5593	0.389	21	24	28	-99	40	3	3	2	2	6
3459	1	1	2	1	2	48.6867	1.9151	13	18	26	44	-99	3	1	2	2	2
3461	2	1	2	1	2	59.4616	0.0658	29	42	43	48	43	0	0	1	1	0
3462	1	0	2	1	2	43.189	0.5562	41	51	42	43	60	1	1	2	7	2
3467	3	1	2	1	2	65.0685	0.789	18	20	22	18	30	1	1	2	3	3
3469	2	1	2	4	2	55.6603	0.3531	16	18	19	31	33	4	1	0	0	0
3470	2	1	2	1	1	55.8137	0.6845	14	19	23	24	33	1	2	1	2	2
3471	3	1	1	1	1	72.1616	0.405	19	18	33	31	-99	5	1	2	11	10
3472	2	1	2	1	1	60.0712	0.2049	9	13	15	13	23	4	2	2	3	2
3473	1	0	2	4	2	53.4137	0.2268	14	26	-99	-99	50	2	5	3	4	3
3475	1	1	2	1	2	45.7408	0.429	12	20	14	24	25	0	0	0	0	0
3476	3	1	2	1	2	59.1041	0.0792	29	40	39	51	-99	2	2	2	7	-99
3482	1	1	2	1	2	52.764	0.4404	10	18	19	24	24	0	0	2	1	1
3500	1	0	2	1	2	46.8065	0.3425	27	29	-99	-99	29	5	3	3	2	2
3501	1	1	2	3	2	45.307	1.4904	23	32	21	37	-99	0	1	1	0	-99
3504	2	1	2	1	2	59.4438	0.3616	39	37	37	40	45	2	0	2	2	2
3505	3	1	2	1	2	69.8077	0.0932	17	37	-99	19	13	2	2	1	0	3
3507	2	1	3	1	2	60.874	0.5918	16	17	20	25	26	0	1	2	1	3
3522	1	1	2	1	1	53.3973	0.2055	22	15	40	-99	43	0	0	0	0	0
3528	2	0	2	1	2	57.9038	0.4356	25	22	14	27	-99	2	2	3	1	1
3530	2	1	2	1	2	63.137	0.3916	25	21	31	22	35	2	2	1	1	2
3540	2	1	2	1	2	63.8852	0.1639	25	23	30	-99	-99	10	15	10	-99	15
3552	2	1	2	1	1	58.8438	0.4932	33	40	51	57	54	3	3	2	4	5
3556	3	1	2	1	1	62.5503	0.5288	24	25	21	24	26	4	0	0	2	0
3557	2	1	2	1	2	56.0821	1.9397	38	29	36	41	36	5	3	4	7	6
3559	1	1	2	1	2	36.3397	0.4795	17	27	28	26	16	9	9	8	6	4
3564	3	1	2	1	2	67.0192	1.4658	22	35	32	42	30	2	-99	6	8	10
3567	3	0	2	1	2	64.6849	0.3397	20	26	24	25	24	1	0	0	0	1
3574	3	0	2	1	1	64.0548	0.5452	32	46	44	43	39	1	3	2	4	2
3575	2	1	2	1	1	60.0904	0.2521	36	35	33	36	36	1	4	2	1	1
3577	3	1	2	1	1	64.9127	0.2137	31	33	41	42	40	0	2	2	2	2
3585	1	1	2	1	1	46.4438	1.985	26	26	30	-99	35	1	2	2	3	1
3586	2	1	2	1	1	61.8932	0.2951	16	29	29	27	38	1	2	4	2	6
3587	1	1	2	1	2	51.4386	0.1148	9	17	14	11	26	1	0	0	1	1
3588	1	0	1	1	1	43.8055	2.4829	30	45	37	-99	38	4	5	7	13	9
3592	2	1	2	3	1	61.0958	0.315	19	15	-99	-99	23	6	3	6	-99	6
3593	1	0	2	1	2	54.8255	0.1014	11	22	15	33	37	0	0	1	1	0
3604	3	0	2	1	2	67.3452	1.8027	14	13	17	-99	23	2	1	3	2	3
3607	1	0	2	1	1	52.9837	0.4411	24	9	11	17	-99	0	1	0	0	0
3612	3	1	2	1	1	66.326	0.2082	23	23	14	-99	-99	2	1	0	0	2
3631	3	0	2	1	2	66.9552	0.4973	17	24	21	22	17	1	1	1	3	0
3638	3	1	2	1	2	64.83	0.8395	15	-99	20	13	18	2	-99	1	0	2
3650	3	0	2	1	2	66.5644	0.4959	13	15	24	25	33	1	0	0	0	1
3653	3	0	2	1	1	76.4958	2.6864	16	20	26	8	36	0	1	2	1	1
3654	1	0	2	1	2	45.0798	0.6411	14	29	21	32	50	0	0	0	0	0
3660	3	0	2	1	2	71.3974	0.4816	13	15	33	-99	31	6	5	5	7	0
3661	2	0	2	1	2	57.5808	1.1954	8	10	3	4	8	4	2	6	3	2
3664	2	0	1	1	2	59.5616	1.6164	5	13	14	22	18	0	0	0	0	1
3666	1	1	2	1	1	44.657	0.4295	15	27	13	-99	-99	4	3	3	5	5
3700	2	0	1	4	2	60.8548	0.3934	19	17	21	16	12	3	9	9	11	15
3701	1	1	2	1	2	45.4575	0.1913	15	13	11	20	12	1	1	0	1	0
3702	3	1	1	4	1	70.1832	0.3634	14	11	9	17	14	5	9	7	9	8
3704	2	1	2	1	2	62.1115	0.2295	24	14	32	24	24	7	3	2	10	1
3705	3	1	1	1	2	64.474	0.388	21	22	23	26	22	3	11	11	9	4
3708	3	1	2	1	1	70.731	0.26	20	9	11	18	24	9	4	3	1	4
3709	3	1	1	1	1	68.1421	0.2218	18	15	35	25	41	3	1	4	4	4
3710	1	1	1	1	2	54.5901	0.1507	24	16	16	22	37	6	10	8	9	10
3711	1	1	2	1	2	36.5109	0.1397	7	5	15	15	17	1	1	0	1	1
3758	3	1	2	1	2	68.7863	0.7781	6	7	11	11	22	13	3	11	3	4
3789	2	0	2	1	2	#NULL!	0.224	26	-99	-99	19	31	0	1	0	0	1
3800	1	1	2	1	1	36.5397	0.2986	10	-99	16	8	11	3	3	3	1	1
3808	2	1	2	1	2	55.0384	1.1863	16	14	13	9	8	2	1	3	2	2
3814	3	1	2	1	2	66.8696	0.2685	6	-99	-99	-99	16	0	4	1	0	3
3815	2	1	1	1	1	61.7096	0.1699	6	7	-99	-99	22	0	1	15	1	1
3819	1	0	1	1	1	50.7863	0.2568	12	8	-99	-99	17	0	0	0	0	1
3822	1	1	1	1	2	53.6231	0.1694	18	20	-99	-99	32	2	2	2	1	4
3823	2	1	1	1	2	56.2055	0.1585	7	-99	18	16	18	4	7	4	3	3
3824	1	0	1	1	2	54.3726	0.2896	16	30	13	21	22	11	7	4	4	8
3825	2	1	1	1	1	56.5397	0.2568	14	12	17	10	31	0	1	0	0	0
3826	3	1	2	1	2	76.7093	0.3306	15	15	14	30	34	5	4	4	4	5
3828	3	1	2	1	1	76.5397	0.2186	15	36	-99	22	37	1	1	3	1	3
3830	1	0	2	1	2	50.3726	0.3033	15	-99	-99	23	10	2	0	5	2	2
3831	3	1	2	1	2	73.0384	0.3689	27	-99	-99	53	49	3	3	2	4	2
3832	2	1	1	1	1	63.623	0.1803	12	11	-99	16	16	3	0	2	0	0
3834	3	1	1	1	2	67.7077	0.5848	20	17	-99	-99	22	2	0	2	2	1
3838	2	0	2	1	2	59.8716	0.1973	14	9	-99	14	-99	0	0	0	0	0
3856	3	1	1	1	1	66.6548	0.1781	6	11	12	10	17	3	0	1	1	1
3866	1	0	1	1	2	52.3178	0.1967	25	48	56	49	-99	0	6	4	3	-99
3870	1	0	2	1	1	41.078	0.0765	9	15	22	44	33	1	0	-99	0	2
3900	3	1	2	1	1	70.3034	1.2948	14	19	30	30	30	0	1	2	1	3
3903	3	1	2	3	1	69.3863	0.2814	18	31	37	31	-99	0	0	0	0	1
3904	3	1	1	1	2	70.5451	0.1995	51	62	57	55	-99	0	3	1	2	-99
3905	3	0	2	1	1	#NULL!	0.224	32	41	37	42	40	1	2	1	1	2
3910	2	1	2	1	2	56.6466	0.7486	28	36	38	43	-99	0	0	0	1	-99
3911	1	1	2	1	2	50.0354	0.1695	25	45	49	24	46	0	0	1	2	0
3914	2	1	2	1	2	56.7969	0.2274	14	19	24	33	41	0	0	0	1	1
3916	3	0	2	1	2	67.7836	0.8122	28	41	22	28	-99	11	9	11	4	-99
3953	1	1	2	1	1	52.5863	0.2027	8	6	14	-99	17	4	5	5	5	7
3954	2	0	1	1	1	64.0192	0.43	12	16	22	-99	29	1	1	0	1	0
3957	3	1	2	1	2	65.8658	0.3005	16	22	-99	31	34	3	2	3	2	2
3960	1	1	2	1	2	50.4634	0.6503	8	12	-99	13	19	1	1	2	1	1
3961	1	1	1	4	2	33.968	0.8661	7	7	-99	4	25	3	2	4	4	4
3964	1	1	2	3	2	37.9288	0.2898	7	12	11	-99	18	2	1	1	0	3
3970	3	1	1	4	2	65.4572	0.5688	15	21	20	22	22	2	1	0	0	0
4005	3	1	2	1	2	70.4164	2.0904	15	18	20	23	26	1	1	1	1	1
4019	1	0	2	1	2	49.8301	0.1531	14	19	22	-99	21	1	0	7	9	7
4029	1	1	2	1	2	47.5809	0.2869	20	18	-99	27	25	0	0	0	0	0
4030	3	1	2	1	2	70.144	1.8438	41	40	48	41	-99	0	0	0	0	0
4037	1	1	1	1	2	51.1246	0.684	12	28	24	37	46	0	1	1	1	0
4051	1	0	2	1	2	47.1123	0.0984	17	23	21	26	31	1	1	1	3	1
4052	3	0	2	3	2	65.5452	0.4426	30	29	21	23	28	1	2	1	0	2
4054	2	0	1	2	2	61.4767	0.2104	21	41	35	49	40	1	2	3	3	0
4055	3	1	2	1	1	69.2247	0.3005	15	31	25	33	43	6	8	3	5	4
4056	2	1	2	1	2	63.8361	0.1148	17	25	16	35	33	2	3	0	1	2
4057	2	1	2	1	2	60.2822	0.3087	24	29	27	38	29	0	1	1	1	1
4058	2	1	2	1	2	60.2795	0.1749	35	46	52	48	52	1	0	10	2	3
4059	1	0	2	1	2	46.041	0.1503	10	12	25	23	23	1	0	0	0	0
4071	2	1	2	1	2	56.4822	0.9711	23	-99	29	27	22	1	1	1	1	1
4073	1	0	1	1	2	43.5099	0.4945	30	16	-99	22	35	1	1	-99	4	5
4076	3	1	2	1	2	72.8273	0.3279	35	30	34	34	-99	2	2	0	4	-99
4077	1	1	2	1	2	47.4426	0.4945	30	28	28	18	16	0	0	0	0	0
4078	3	1	2	1	2	69.2323	0.3662	23	30	21	-99	31	0	0	0	-99	1
4081	3	1	1	1	2	65.0384	1.4603	47	41	43	47	62	3	0	3	1	0
4082	3	1	2	1	2	64.063	0.4564	18	10	8	13	19	2	0	1	1	1
4083	1	1	1	1	1	44.6712	0.6449	18	19	17	25	18	0	0	0	0	0
4091	3	0	2	1	2	66.228	1.234	35	34	38	42	53	1	1	1	1	4
4092	3	0	2	1	2	76.5177	0.112	24	46	17	25	22	0	1	0	0	4
4093	1	0	2	4	2	49.1671	0.2623	17	28	23	34	36	2	2	1	1	1
4094	3	0	2	1	2	76.5205	0.4153	21	32	30	36	40	2	2	3	3	2
4096	1	0	2	1	2	47.5233	0.1913	22	27	30	38	54	8	6	7	3	2
4098	2	1	2	1	2	58.2104	0.5	25	35	37	51	36	2	3	0	2	2
4099	2	0	2	1	2	58.6	0.2295	11	32	31	34	28	2	3	1	0	0
4101	3	0	1	1	2	65.838	0.2186	23	18	20	31	21	1	1	2	1	2
4102	3	1	2	1	2	68.1967	0.1311	20	24	35	31	34	2	1	0	1	1
4103	2	1	2	1	2	58.0656	0.5956	7	14	19	18	14	1	2	2	2	1
4106	3	1	2	1	2	71.2869	0.2241	16	14	28	5	13	2	1	1	2	2
4107	3	1	2	1	2	69.5123	0.0766	31	34	32	39	36	5	3	6	5	4
4108	3	1	2	1	2	64.0082	0.2543	19	12	20	14	28	5	2	3	4	1
4109	3	1	1	1	2	64.5151	0.2461	18	27	25	39	32	3	0	1	1	0
4110	3	1	1	1	2	68.326	0.2132	28	47	37	40	29	2	1	1	3	1
4111	3	1	2	1	2	71.8164	0.1888	40	40	43	35	44	2	4	5	4	1
4112	1	1	2	1	1	53.1456	0.2765	6	10	9	21	44	3	4	7	7	8
4115	3	1	2	1	2	64.5589	0.1753	29	26	30	41	38	2	2	2	3	2
4117	2	0	2	1	2	58.5699	0.2301	9	14	16	13	18	2	3	2	2	6
4121	3	0	2	1	2	63.5863	1.0796	29	36	38	39	-99	0	1	2	2	-99
4122	2	1	2	1	1	61.2849	0.3475	20	21	24	-99	-99	1	1	1	-99	-99
4123	2	0	2	1	2	59.5383	0.3502	41	28	13	13	26	1	0	0	0	0
4124	3	1	2	1	2	68.2137	0.3259	40	27	21	37	-99	3	5	3	3	-99
4126	1	1	1	1	1	55.0369	0.2274	30	17	21	28	40	4	1	3	2	8
40366	2	1	2	1	1	57.2575	4.7288	40	32	44	46	49	1	2	1	1	1
40553	3	0	1	1	2	57.0164	6.3399	15	25	17	33	38	2	5	3	5	4
40555	2	0	1	1	2	53.3014	4.0274	14	21	21	26	32	0	0	1	1	0
40560	3	0	2	1	1	61.4439	2.3918	34	42	49	-99	-99	1	6	3	-99	-99
40578	1	1	2	4	2	47.5425	2.3658	29	43	33	-99	20	9	8	9	6	4
40585	1	1	3	1	1	47.0959	4.5014	30	20	15	22	31	1	1	0	0	0
40586	1	1	2	1	2	35.6466	1.7006	41	41	38	34	42	4	3	3	1	3
40599	2	0	2	1	2	#NULL!	1.3256	30	21	-99	18	-99	1	1	2	1	1
40671	2	1	2	1	1	47.789	1.2301	31	31	43	-99	35	1	3	3	-99	2
40690	3	1	2	4	1	66.9945	2.4356	17	18	22	21	12	4	4	12	12	12
40691	3	0	2	1	1	73.7576	2.1597	16	18	27	30	40	5	12	10	14	14
40692	2	1	2	1	1	60.1068	3.3342	10	17	20	18	8	1	3	2	1	3
40693	3	0	1	4	1	68.3342	1.9325	26	24	-99	42	44	8	4	6	5	10
40694	3	0	1	1	1	69.2007	0.6548	7	6	11	14	13	4	4	6	4	6
40702	3	0	1	1	1	63.6575	4.4877	16	17	25	19	9	0	0	0	0	0
40703	1	1	1	1	1	53.6077	0.3425	16	18	27	26	-99	7	10	9	6	6
40704	1	0	1	1	1	52.2022	1.537	16	20	29	31	22	7	5	9	6	12
40707	3	0	1	4	2	64.9616	2.4472	29	33	-99	23	35	4	7	4	1	7
40709	2	0	1	1	2	61.8778	0.2411	8	15	16	24	-99	7	0	0	0	0
40714	3	0	1	4	1	78.9901	1.011	10	12	22	25	-99	4	5	4	6	10
40730	1	0	1	1	1	49.0411	3.5753	14	37	-99	-99	42	7	4	13	13	15
40733	2	0	2	1	1	58.6417	2.5913	32	23	19	27	34	1	0	4	3	4
40735	1	1	2	1	1	54.278	0.1448	23	28	47	56	46	8	5	8	13	5
40744	2	0	1	1	1	53.8727	4.7699	29	37	39	-99	31	13	13	11	13	14
40754	1	0	1	1	1	48.8077	6.1025	24	19	-99	16	-99	5	7	5	8	5
40755	1	1	2	1	1	47.9645	5.832	50	54	58	65	75	12	11	6	-99	-99
40776	1	1	2	1	2	43.6	5.6	14	16	21	22	19	7	4	2	6	4
40777	3	0	1	1	1	68.9096	1.3531	14	11	20	20	-99	3	5	6	5	-99
40816	3	1	2	1	1	67.8466	1.973	16	14	23	52	57	4	5	4	3	4
41380	2	0	1	1	1	53.8618	4.2	-99	33	-99	58	52	0	3	5	4	3
41382	2	1	1	1	2	55.9534	2.8329	32	24	29	35	31	4	2	2	2	1
41384	2	0	2	1	1	56.1507	4.3534	14	14	16	24	11	1	0	1	1	0
41399	1	0	2	1	2	43.3452	5.1068	23	9	-99	13	13	1	0	0	0	1
41401	1	0	2	1	1	31.1629	6.4796	13	26	37	40	58	0	0	0	2	2
41410	1	0	2	1	2	43.4548	0.7671	4	6	17	7	18	4	2	6	7	8
41420	2	1	2	1	1	57.6301	0.8356	38	30	20	25	13	5	5	3	3	3
41437	1	0	1	1	2	50.7151	0.0247	12	12	15	12	-99	3	6	3	5	3
41438	1	0	2	1	2	45.1781	2.6227	12	11	17	-99	18	10	6	11	-99	7
41486	2	1	2	1	1	60.4602	1.9863	24	48	33	30	47	6	8	6	8	7
41488	3	1	2	1	1	66.2766	3.0509	24	20	24	54	-99	0	0	1	1	-99
41508	3	0	1	1	1	68.8674	4.8329	35	23	17	-99	25	8	12	6	7	9
41519	3	0	1	4	2	68.7903	2.4157	15	10	19	23	4	5	3	6	9	4
41568	2	1	2	1	1	57.8767	5.4877	20	21	-99	23	20	0	0	0	0	0
41578	3	0	2	1	1	67.5726	0.2767	16	16	11	18	7	0	1	1	0	0
41749	2	0	2	1	1	56.474	0.763	27	18	41	56	-99	2	2	5	4	-99
41767	3	0	1	1	2	75.351	1.3863	-99	22	21	38	47	2	5	6	8	5
41829	3	1	3	1	2	63.1014	4.8772	37	-99	33	30	36	0	0	0	0	0
41985	1	1	2	1	1	51.292	4.2568	24	26	44	34	-99	3	1	5	4	-99
41989	1	0	2	1	2	38.2493	3.6831	22	28	30	25	-99	3	4	2	5	-99
42171	1	1	2	1	1	42.5659	2.0877	28	33	30	37	-99	0	0	0	1	2
42407	2	0	1	1	2	53.6465	5.8799	16	13	16	14	20	2	2	1	1	1
43045	1	1	2	1	2	41.0384	3.011	18	25	-99	30	39	2	3	-99	4	2
43046	2	0	1	1	2	51.7869	6.6959	25	38	38	-99	46	2	1	2	-99	3
43083	1	1	2	1	1	52.8093	0.263	16	15	20	36	-99	2	2	7	3	3
50028	2	0	2	1	2	59.1616	3.6658	13	13	24	27	-99	1	0	2	8	5
50157	2	0	2	1	1	#NULL!	2.6278	15	16	21	15	4	3	1	5	4	12
50175	2	1	2	1	1	60.3169	0.8932	12	16	23	16	20	0	0	0	0	2
50192	2	1	2	1	2	59.5518	1.8809	21	-99	2	-99	27	8	8	10	13	12
50319	1	1	2	1	1	50.3342	1.6767	9	19	25	15	17	0	0	0	0	0
50509	2	0	2	1	1	60.8421	1.0521	-99	28	36	33	42	0	2	3	9	6
50860	3	1	2	1	1	62.2247	0.4658	26	41	28	36	32	8	5	4	5	2
50901	1	1	2	3	1	50.6959	0.5452	31	38	44	41	44	3	1	1	2	1
51252	3	0	2	1	1	62.1682	0.7096	19	19	24	8	16	5	7	5	10	4
51440	3	1	2	1	1	66.999	2.9162	4	10	6	23	8	0	0	0	1	0
51518	2	0	2	1	2	60.1288	1.7793	10	8	4	7	-99	1	0	2	0	1
51551	1	0	2	1	2	43.8685	7.0924	20	18	16	25	39	3	0	0	0	1
51625	1	0	2	1	2	50.7376	0.5616	15	27	28	19	16	0	0	1	0	0
51731	3	0	2	1	2	65.9395	2.6575	34	37	39	53	29	3	2	3	5	6
51844	3	0	2	1	2	78.137	1.8795	30	32	33	33	45	3	3	3	2	6
51971	3	1	2	1	1	58.2289	1.9705	18	34	38	42	-99	4	4	4	0	4
52062	1	1	3	1	2	46.0384	1.8986	21	28	21	26	34	0	3	1	1	2
52128	3	1	2	1	1	70	1.0985	14	36	-99	17	32	3	6	-99	3	3
52146	2	1	2	1	1	59.0441	0.9832	30	38	33	28	34	0	0	2	4	8
52530	3	1	2	1	2	66.5342	1.134	10	8	10	23	12	3	1	0	1	1
52678	3	1	2	1	2	64.4877	0.8548	47	61	50	65	58	0	0	2	2	2
53339	2	0	2	1	2	52.3832	3.6612	19	11	27	27	45	2	2	1	1	5
53595	3	0	2	1	1	58.2219	3.8197	17	21	48	31	-99	11	12	12	13	-99
53988	1	1	2	1	2	47.8989	5.2818	39	30	37	35	32	1	0	0	3	1
54144	2	1	2	1	1	62.9342	0.3365	19	10	6	13	8	3	2	4	3	4
54161	3	1	2	1	2	65.4411	2.2822	16	19	21	18	19	2	2	5	2	1
54265	3	1	2	1	1	72.8164	0.5962	25	25	27	22	-99	2	3	3	4	-99
55124	2	0	2	1	1	57.7178	0.6203	24	26	21	18	-99	2	2	3	1	-99
55251	2	1	2	1	2	57.9562	0.8173	26	23	32	47	-99	0	1	1	6	5
55441	3	1	2	1	2	61.2827	5.9465	21	31	44	-99	-99	1	3	0	1	-99
55615	1	0	2	1	1	46.6344	4.1503	40	25	27	16	-99	2	0	2	2	-99
55875	2	1	2	1	1	58.3068	0.5164	22	8	20	9	-99	2	3	5	2	-99
56435	2	1	2	1	1	57.5313	1.8223	20	25	27	29	-99	2	0	1	2	1
56558	2	0	2	1	1	52.4426	3.7425	32	46	20	22	-99	3	5	6	5	3
56744	1	1	2	1	1	54.8464	0.4208	35	25	15	29	27	0	0	0	0	0
57090	3	1	2	1	2	71.6712	0.7248	30	31	20	-99	-99	3	3	3	-99	3
57127	3	1	3	1	2	73.2247	1.663	7	17	27	-99	29	3	3	4	3	1
57813	1	0	2	1	1	44.3667	8.7068	23	40	41	-99	34	1	3	2	-99	1
58454	3	1	2	1	2	61.3138	4.4904	30	26	11	-99	27	0	0	2	-99	3
58510	3	1	1	1	2	65.5671	1.474	35	40	39	-99	53	0	3	3	2	1
58671	3	1	2	1	2	63.4583	4.3425	29	28	36	-99	55	1	4	6	5	8
59121	3	0	2	2	2	62.137	3.9507	28	-99	42	-99	36	0	-99	0	0	1
70188	3	1	2	1	2	65.189	1.8822	30	29	14	-99	30	2	1	2	2	2
70326	3	0	2	1	2	69.5794	0.8431	40	40	23	45	-99	5	2	2	4	4
70818	2	1	2	1	1	58.5967	4.5836	56	51	39	54	-99	2	2	5	2	2
71189	2	1	2	1	2	54.4864	4.5726	38	33	30	-99	36	2	0	0	1	2
71809	1	1	2	1	2	50.1823	2.9644	53	43	58	41	34	11	11	8	3	3
71978	3	0	1	1	1	68.7616	0.537	22	24	30	9	7	0	0	0	1	0
72784	3	0	2	1	2	71.3041	3.4959	17	23	23	-99	31	1	1	1	1	2
73935	1	1	2	1	2	45.1452	2.0652	19	16	24	-99	14	2	2	1	2	2
74067	3	0	2	1	1	67.9536	0.8219	20	19	26	27	28	1	4	7	9	9
75409	3	0	2	1	1	66.3881	1.4384	23	24	33	39	46	4	3	4	2	-99
75480	2	1	2	1	2	54.1513	0.2959	29	22	17	33	32	0	0	4	2	8
75505	2	1	2	1	2	61.0869	2.2765	24	26	35	36	57	0	4	1	1	2
75524	1	1	2	1	2	53.6745	0.7288	11	8	24	25	40	1	2	3	1	3
75562	2	0	1	1	2	57.1973	0.6685	38	41	-99	21	37	8	4	4	5	4
